# Supplementary material for: Identifying ITGB2 as a Potential Prognostic Biomarker in Ovarian Cancer
Source: Diagnostics (Basel). 2023 Mar 18;13(6):1169. doi: 10.3390/diagnostics13061169 (PMC10047357; doi:10.3390/diagnostics13061169)
Supplement: Supplementary file 1 [file diagnostics-13-01169-s001.zip]

Archive with 1 entries (1 files):
- diagnostics-2245084-supplementary.pdf
